# Supplementary material for: Dataset on acute hyperglycemia in extensively burned patients and mice
Source: Data Brief. 2018 Nov 22;21:2316–22. doi: 10.1016/j.dib.2018.11.089 (PMC6280553; doi:10.1016/j.dib.2018.11.089)
Supplement: Supplementary file 1 — Supplementary material [file mmc1.zip]

Archive with 4 entries (3 files):
- mmc1/
- mmc1/coi_disclosure LJ.pdf
- mmc1/coi_disclosure XJ.pdf
- mmc1/coi_disclosure ZX.pdf
